# Supplementary material for: Changes of consultation-liaison psychiatry practice in Italian general hospitals: A comparative 20-year multicenter study
Source: Front Psychiatry. 2022 Oct 14;13:959399. doi: 10.3389/fpsyt.2022.959399 (PMC9614237; doi:10.3389/fpsyt.2022.959399)
Supplement: Supplementary file 1 [file Data_Sheet_1.ZIP]

Archive with 14 entries (14 files):
- Figure S1.JPG
- FIgure S10.JPG
- Figure S11.JPG
- FIgure S12.JPG
- figure S13 14.9.22.JPG
- Figure S2.JPG
- Figure S3.JPG
- Figure S4.JPG
- figure s5 14.9.22.JPG
- FIgure S6.JPG
- Figure S7.JPG
- FIgure S8.JPG
- Figure S9.JPG
- Supplementary Tables revised.docx
